# Supplementary material for: ﻿Ceratostema limonensis (Ericaceae), a new species from the Province of Morona-Santiago, Ecuador
Source: PhytoKeys. 2025 Sep 17;263:37–47. doi: 10.3897/phytokeys.263.159645 (PMC12461215; doi:10.3897/phytokeys.263.159645)
Supplement: XML Treatment for Ceratostema limonensis [file phytokeys.263.159645-treatment1.xml]

<!DOCTYPE tp:taxon-treatment
  PUBLIC "-//TaxonX//DTD Taxonomic Treatment Publishing DTD v0 20100105//EN" "tax-treatment-NSO.dtd">
<tp:taxon-treatment xmlns:tp="http://www.plazi.org/taxpub"><tp:treatment-meta><kwd-group><label>Taxon classification</label><kwd>
              <named-content content-type="kingdom">Plantae</named-content>
            </kwd><kwd>
              <named-content content-type="order">Ericales</named-content>
            </kwd><kwd>
              <named-content content-type="family">Ericaceae</named-content>
            </kwd></kwd-group><mixed-citation publication-type="journal"><person-group><name><surname>Jiménez</surname><given-names>Marco M.</given-names></name><name><surname>Iturralde</surname><given-names>Gabriel A.</given-names></name><name><surname>del Pozo</surname><given-names>Diego Gutiérrez</given-names></name><name><surname>Lapo-González</surname><given-names>Nadia</given-names></name><name><surname>Kuethe</surname><given-names>J. R.</given-names></name><name><surname>Garzón-Suárez</surname><given-names>Henry X.</given-names></name></person-group><article-title>﻿<italic><tp:taxon-name><tp:taxon-name-part taxon-name-part-type="genus" reg="Ceratostema">Ceratostema</tp:taxon-name-part> <tp:taxon-name-part taxon-name-part-type="species" reg="limonensis">limonensis</tp:taxon-name-part></tp:taxon-name></italic> (<tp:taxon-name><tp:taxon-name-part taxon-name-part-type="family">Ericaceae</tp:taxon-name-part></tp:taxon-name>), a new species from the Province of Morona-Santiago, Ecuador</article-title><source>PhytoKeys</source><day>17</day><month>09</month><year>2025</year><volume>263</volume><fpage>37</fpage><lpage>47</lpage><pub-id pub-id-type="doi">10.3897/phytokeys.263.159645</pub-id></mixed-citation></tp:treatment-meta><tp:nomenclature><label>﻿</label><tp:taxon-name><object-id xmlns:xlink="http://www.w3.org/1999/xlink" content-type="arpha" xlink:type="simple">A2628450-5379-5E5F-AF1D-340F78C7D82E</object-id>
            <tp:taxon-name-part taxon-name-part-type="genus" reg="Ceratostema">Ceratostema</tp:taxon-name-part>
            <tp:taxon-name-part taxon-name-part-type="species" reg="limonensis">limonensis</tp:taxon-name-part>
            <object-id xmlns:xlink="http://www.w3.org/1999/xlink" content-type="ipni" xlink:type="simple">urn:lsid:ipni.org:names:77369307-1</object-id>
          </tp:taxon-name><tp:taxon-authority>M.M.Jiménez &amp; H.Garzón</tp:taxon-authority><tp:taxon-status xmlns:xlink="http://www.w3.org/1999/xlink" xlink:type="simple">sp. nov.</tp:taxon-status><xref ref-type="fig" rid="F1">Figs 1</xref><xref ref-type="fig" rid="F2">, 2</xref><xref ref-type="fig" rid="F4">, 4</xref></tp:nomenclature><tp:treatment-sec sec-type="diagnosis" id="SECID0EMKAC"><title>Diagnosis.</title><p><italic><tp:taxon-name><tp:taxon-name-part taxon-name-part-type="genus" reg="Ceratostema">Ceratostema</tp:taxon-name-part> <tp:taxon-name-part taxon-name-part-type="species" reg="limonensis">limonensis</tp:taxon-name-part></tp:taxon-name></italic> is morphologically similar to <italic><tp:taxon-name><tp:taxon-name-part taxon-name-part-type="genus" reg="Ceratostema">C.</tp:taxon-name-part> <tp:taxon-name-part taxon-name-part-type="species" reg="gualaquizensis">gualaquizensis</tp:taxon-name-part></tp:taxon-name></italic>, but differs by the longer (4.8–5.1 mm vs. 1 mm long), subterete (vs. obconical) rhachis; the shorter (1.4–1.8 mm vs. 3.4–4.7 mm long), ovate-deltate (vs. narrowly lanceolate) calyx lobes; the shorter corolla (2.9 cm vs. 4.5–4.7 cm long) with narrower lobes (2.3 mm vs. 3.7–4.0 mm wide), that have the same colour as the rest of the corolla (vs. black at the apex and inside); and the shorter (3.1–3.3 cm vs. 4.6–4.7 cm long), pilose (vs. glabrous) filaments.</p></tp:treatment-sec><tp:treatment-sec sec-type="material" id="SECID0EILAC"><title>Type.</title><p>Ecuador • Morona-Santiago: Cerca de Limón, 1298 m alt., 28 April 2025, <italic>H. Garzón 293</italic> (holotype: <named-content xmlns:xlink="http://www.w3.org/1999/xlink" content-type="dwc:institutional_code" xlink:title="Herbarium of the Universidad Técnica Particular de Loja" xlink:href="http://grbio.org/institution/universidad-tecnica-particular-de-loja-utpl" xlink:type="simple">HUTPL</named-content>!).</p></tp:treatment-sec><tp:treatment-sec sec-type="description" id="SECID0EVLAC"><title>Description.</title><p>Pendant, epiphytic <bold><italic>shrubs</italic></bold>; indumentum consisting of short, white, almost persistent, eglandular trichomes of 0.2–0.7 mm long, trichomes arranged unevenly, sparsely to densely on younger branches, petioles, leaf blades, inflorescences and flowers, including stamens and style; axonomorphous roots with well-developed lignotubers, lignotubers fusiform, 6.0–7.3 × 2.1–2.8 cm. <bold><italic>Stems</italic></bold> terete to subterete, 5–8 cm long, glabrous, slightly arching, arising from the lignotuber, the older stems dark brown, cracking longitudinally and exfoliating; younger branches subterete, up to 18 cm long, 0.8–1.3 mm wide, pendant, subflexuous, dark brown, pilose, becoming glabrous and striate when old or after exfoliation; axillary buds emerging 1 mm below the leaf node. <bold><italic>Leaves</italic></bold> spirally arranged, subsessile, pendulous to almost horizontal; petioles subterete, 0.9–1.9 × 1.0 mm, pilose, pale green; blades lanceolate, 5.5–7.8 × 1.8–2.0 cm, thinly-coriaceous, convex with the basal margins folded to conceal flowers and fruits, base cordate to obtuse, apex acuminate, dark green adaxially, pale green abaxially, lustrous and pilose adaxially, dull and pilose abaxially, becoming glabrous with age, 5–7-plinerved from near the base, the mid-vein raised along almost its length adaxially, thickened in the proximal 12 mm, impressed and hollow abaxially, the secondary veins raised adaxially, weakly impressed abaxially, branching, anastomosing distally with reticulate veinlets, slightly raised adiaxally, obscure abaxially. <bold><italic>Inflorescence</italic></bold> axillary, 1–2-flowered, sessile; rachis subterete, constricted in the middle, 4.8–5.1 mm long, 1.4 mm thick, subverrucose, covered at the base by several bracts; bracts deltate, 0.4–0.6 mm long, minute, persistent, whitish-green, pilose, acute; floral bracts narrowly ovate, ca. 0.6 × 0.2 mm, suffused with pink, pilose, attenuate; pedicel subclavate, 5.1–5.5 mm long, 2.6–2.8 mm thick, subverrucose, slightly arcuate, pale green, pilose, articulate with the calyx; bracteoles 2, ovate-triangular, 0.5–0.7 × 0.3–0.5 mm, minute, whitish-green, pilose, attenuate, located near the base and opposite. <bold><italic>Flowers</italic></bold> pentamerous rarely tetramerous, descending to pendulous; calyx pilose, 5.1–6.0 × 4.5–5.0 mm, green; hypanthium obconic, 2.7–3.8 × 4.6–5.0 mm, obscurely 5-ridged, truncate; limb open, 1.9 × 4.2–4.5 mm, erect; lobes 5, ovate-deltate, 1.4–1.8 × 1.8–2.1 mm, small, shortly acuminate, the sinuses acute. <bold><italic>Corolla</italic></bold> tubular, slightly narrowing distally, 2.9 cm long (including the lobes), thick-carnose, bistratose, pubescent and bluntly 5-angled along its length, pubescent in the internal apical half, 5 mm in diameter at the base, 4 mm in diameter at the throat, magenta, paler at the angles; lobes 5, narrowly linear-triangular, 14.0–15.7 × 2.3 mm, spreading, acuminate, slightly incurved, glabrous, channelled and subverrucose internally. <bold><italic>Stamens</italic></bold> 10, nearly equalling the corolla in overall length, each pair unequal, 3.1–3.3 cm long; filaments connate forming a tubular staminal tube, slightly dilated distally, 8.9–9.6 mm long, white with a touch of pink, pilose externally in the proximal half; anthers 2.3–2.7 cm long, thecae conspicuously granulose, 6.2–6.8 mm long, prognathous, each pair of thecae unequal, 4.8–5.0 mm long; tubules distinct, 1.8–2.2 cm long, slightly unequal, seemingly connate in almost its length, straight, glabrous, dehiscing by terminal pores, 0.6 × 0.3 mm. <bold><italic>Style</italic></bold> exserted, 2.9–3.4 cm long, sparsely pilose at the middle, pale green, stigma truncated. <bold><italic>Fruits</italic></bold> not seen.</p><fig id="F1" position="float" orientation="portrait"><object-id xmlns:xlink="http://www.w3.org/1999/xlink" content-type="doi" xlink:type="simple">10.3897/phytokeys.263.159645.figure1</object-id><object-id xmlns:xlink="http://www.w3.org/1999/xlink" content-type="arpha" xlink:type="simple">06B0D562-7E48-5F59-AD4A-155FBDC63FA1</object-id><label>Figure 1.</label><caption><p>Lankester Composite Dissection Plate (LCDP) of <italic><tp:taxon-name><tp:taxon-name-part taxon-name-part-type="genus" reg="Ceratostema">Ceratostema</tp:taxon-name-part> <tp:taxon-name-part taxon-name-part-type="species" reg="limonensis">limonensis</tp:taxon-name-part></tp:taxon-name></italic>. A. Lignotuber; B. Fertile branch with a close-up of the node (B1) and rachis of the inflorescence (B2); C. Complete flower with a ventral view of the corolla lobes (C1); D. Flower with a longitudinal section of the corolla showing stamens and the corolla without stamens (right); E. Calyx, pedicel and style with a close-up of the ovary (E1) and the bracteole (E2); F. Stamens with a close-up of the pores of the tubule (F1), anther thecae (F2) and external surface of the filament (F3). Prepared by N. Lapo-González from photographs of the holotype.</p></caption><graphic xmlns:xlink="http://www.w3.org/1999/xlink" xlink:href="phytokeys-263-037_article-159645__-g001.jpg" position="float" orientation="portrait" xlink:type="simple" id="oo_1417940.jpg"><uri content-type="original_file" xlink:type="simple">https://binary.pensoft.net/fig/1417940</uri></graphic></fig><fig id="F2" position="float" orientation="portrait"><object-id xmlns:xlink="http://www.w3.org/1999/xlink" content-type="doi" xlink:type="simple">10.3897/phytokeys.263.159645.figure2</object-id><object-id xmlns:xlink="http://www.w3.org/1999/xlink" content-type="arpha" xlink:type="simple">271D0630-BA78-5CEA-8505-CEE84AC94705</object-id><label>Figure 2.</label><caption><p>Leaves of <italic><tp:taxon-name><tp:taxon-name-part taxon-name-part-type="genus" reg="Ceratostema">Ceratostema</tp:taxon-name-part> <tp:taxon-name-part taxon-name-part-type="species" reg="limonensis">limonensis</tp:taxon-name-part></tp:taxon-name></italic> with close-ups of the indumentum. A. Adaxial view with a close-up of the margin (A1) and mid-vein (A2); B. Abaxial view with a close-up of the basal portion of the leaf (B1). Prepared by N. Lapo-González from photos by H.X. Garzón-Suárez.</p></caption><graphic xmlns:xlink="http://www.w3.org/1999/xlink" xlink:href="phytokeys-263-037_article-159645__-g002.jpg" position="float" orientation="portrait" xlink:type="simple" id="oo_1417941.jpg"><uri content-type="original_file" xlink:type="simple">https://binary.pensoft.net/fig/1417941</uri></graphic></fig></tp:treatment-sec><tp:treatment-sec sec-type="distribution" id="SECID0EGOAC"><title>Distribution and habitat.</title><p><italic><tp:taxon-name><tp:taxon-name-part taxon-name-part-type="genus" reg="Ceratostema">Ceratostema</tp:taxon-name-part> <tp:taxon-name-part taxon-name-part-type="species" reg="limonensis">limonensis</tp:taxon-name-part></tp:taxon-name></italic> is currently known only from the vicinity of Limón in southern Morona-Santiago Province, where it was found on the south-eastern slopes of the Ecuadorian Andes (Fig. <xref ref-type="fig" rid="F3">3</xref>). It has been observed at elevations between 1100 and 1400 m in habitats characterised by mature, lower montane forests (Fig. <xref ref-type="fig" rid="F4">4</xref>). These forests are part of the “Bosque siempreverde piemontano del sur de la Cordillera Oriental de los Andes” (code BsPn04), as defined by the Ecuadorian Ministry for Environment (<xref ref-type="bibr" rid="B21">Ministerio del Ambiente del Ecuador 2013</xref>). The forest at the type locality is multi-stratified with a semi-open forest canopy and few lower forest glades with a maximum height of ca. 20 m. The most dominant species are <italic><tp:taxon-name><tp:taxon-name-part taxon-name-part-type="genus" reg="Alchornea">Alchornea</tp:taxon-name-part> <tp:taxon-name-part taxon-name-part-type="species" reg="grandis">grandis</tp:taxon-name-part></tp:taxon-name></italic> Benth., <tp:taxon-name><tp:taxon-name-part taxon-name-part-type="genus" reg="Ficus">Ficus</tp:taxon-name-part> <tp:taxon-name-part taxon-name-part-type="uncertainty-rank">cf.</tp:taxon-name-part> <tp:taxon-name-part taxon-name-part-type="species" reg="trapezicola">trapezicola</tp:taxon-name-part></tp:taxon-name> Dugand, <italic><tp:taxon-name><tp:taxon-name-part taxon-name-part-type="genus" reg="Metteniusa">Metteniusa</tp:taxon-name-part> <tp:taxon-name-part taxon-name-part-type="species" reg="tessmanniana">tessmanniana</tp:taxon-name-part></tp:taxon-name></italic> (Sleumer) Sleumer and <italic><tp:taxon-name><tp:taxon-name-part taxon-name-part-type="genus" reg="Otoba">Otoba</tp:taxon-name-part> <tp:taxon-name-part taxon-name-part-type="species" reg="parvifolia">parvifolia</tp:taxon-name-part></tp:taxon-name></italic> (Markgr.) A.H.Gentry. Specimens of <italic><tp:taxon-name><tp:taxon-name-part taxon-name-part-type="genus" reg="Ceratostema">C.</tp:taxon-name-part> <tp:taxon-name-part taxon-name-part-type="species" reg="limonensis">limonensis</tp:taxon-name-part></tp:taxon-name></italic> were found sympatric with other flora, such as <italic><tp:taxon-name><tp:taxon-name-part taxon-name-part-type="genus" reg="Evodianthus">Evodianthus</tp:taxon-name-part> <tp:taxon-name-part taxon-name-part-type="species" reg="funifer">funifer</tp:taxon-name-part></tp:taxon-name></italic> Lindm., <italic><tp:taxon-name><tp:taxon-name-part taxon-name-part-type="genus" reg="Maxillaria">Maxillaria</tp:taxon-name-part> <tp:taxon-name-part taxon-name-part-type="species" reg="mapiriensis">mapiriensis</tp:taxon-name-part></tp:taxon-name></italic> (Kraenzl.) L.O.Williams, <italic><tp:taxon-name><tp:taxon-name-part taxon-name-part-type="genus" reg="Ronnbergia">Ronnbergia</tp:taxon-name-part> <tp:taxon-name-part taxon-name-part-type="species" reg="campanulata">campanulata</tp:taxon-name-part></tp:taxon-name></italic> Gilmartin &amp; H.Luther and <italic><tp:taxon-name><tp:taxon-name-part taxon-name-part-type="genus" reg="Stenospermation">Stenospermation</tp:taxon-name-part></tp:taxon-name></italic> sp.</p><fig id="F3" position="float" orientation="portrait"><object-id xmlns:xlink="http://www.w3.org/1999/xlink" content-type="doi" xlink:type="simple">10.3897/phytokeys.263.159645.figure3</object-id><object-id xmlns:xlink="http://www.w3.org/1999/xlink" content-type="arpha" xlink:type="simple">3D2D776B-D0F1-5B1A-B163-4330949FB70F</object-id><label>Figure 3.</label><caption><p>Distribution of <italic><tp:taxon-name><tp:taxon-name-part taxon-name-part-type="genus" reg="Ceratostema">Ceratostema</tp:taxon-name-part> <tp:taxon-name-part taxon-name-part-type="species" reg="limonensis">limonensis</tp:taxon-name-part></tp:taxon-name></italic> in the south-eastern region of Ecuador.</p></caption><graphic xmlns:xlink="http://www.w3.org/1999/xlink" xlink:href="phytokeys-263-037_article-159645__-g003.jpg" position="float" orientation="portrait" xlink:type="simple" id="oo_1417942.jpg"><uri content-type="original_file" xlink:type="simple">https://binary.pensoft.net/fig/1417942</uri></graphic></fig><fig id="F4" position="float" orientation="portrait"><object-id xmlns:xlink="http://www.w3.org/1999/xlink" content-type="doi" xlink:type="simple">10.3897/phytokeys.263.159645.figure4</object-id><object-id xmlns:xlink="http://www.w3.org/1999/xlink" content-type="arpha" xlink:type="simple">B0EE24E9-BB98-5D5D-8A37-C1AD7050BC8F</object-id><label>Figure 4.</label><caption><p><italic><tp:taxon-name><tp:taxon-name-part taxon-name-part-type="genus" reg="Ceratostema">Ceratostema</tp:taxon-name-part> <tp:taxon-name-part taxon-name-part-type="species" reg="limonensis">limonensis</tp:taxon-name-part></tp:taxon-name></italic> in situ. Photos by Henry X. Garzón-Suárez.</p></caption><graphic xmlns:xlink="http://www.w3.org/1999/xlink" xlink:href="phytokeys-263-037_article-159645__-g004.jpg" position="float" orientation="portrait" xlink:type="simple" id="oo_1417943.jpg"><uri content-type="original_file" xlink:type="simple">https://binary.pensoft.net/fig/1417943</uri></graphic></fig></tp:treatment-sec><tp:treatment-sec sec-type="etymology" id="SECID0EVDAE"><title>Etymology.</title><p>This species is named after the Municipality of Limón in the Province of Morona-Santiago, the township near to which the new species was discovered.</p></tp:treatment-sec><tp:treatment-sec sec-type="conservation status" id="SECID0E1DAE"><title>Conservation status.</title><p>The very limited distribution of <italic><tp:taxon-name><tp:taxon-name-part taxon-name-part-type="genus" reg="Ceratostema">Ceratostema</tp:taxon-name-part> <tp:taxon-name-part taxon-name-part-type="species" reg="limonensis">limonensis</tp:taxon-name-part></tp:taxon-name></italic> suggests that this species is a narrow endemic to south-eastern Ecuador. Its low abundance, combined with its restricted occurrence, does not allow for assessment of the AOO or EOO at this stage. Conservation threats to this species are excessive farming and mining activities which already occurring near the type locality. Due to the absence of more known specimens belonging to this species, a tentative classification of Data Deficient (DD) has been given (<xref ref-type="bibr" rid="B9">IUCN 2024</xref>).</p></tp:treatment-sec><tp:treatment-sec sec-type="Taxonomic discussion" id="SECID0EPEAE"><title>Taxonomic discussion.</title><p><italic><tp:taxon-name><tp:taxon-name-part taxon-name-part-type="genus" reg="Ceratostema">Ceratostema</tp:taxon-name-part> <tp:taxon-name-part taxon-name-part-type="species" reg="limonensis">limonensis</tp:taxon-name-part></tp:taxon-name></italic> is primarily distinguished from all other species within the genus <italic><tp:taxon-name><tp:taxon-name-part taxon-name-part-type="genus" reg="Ceratostema">Ceratostema</tp:taxon-name-part></tp:taxon-name></italic> by its subflexuous young branches and axillary inflorescences, characterised by an entire, subterete rachis and pedicel. The inflorescences likely produce a second successive flower, a trait observed in related species, such as <italic><tp:taxon-name><tp:taxon-name-part taxon-name-part-type="genus" reg="Ceratostema">C.</tp:taxon-name-part> <tp:taxon-name-part taxon-name-part-type="species" reg="alexportillae">alexportillae</tp:taxon-name-part></tp:taxon-name></italic> A.Doucette, H.Medina &amp; J.Portilla, <italic><tp:taxon-name><tp:taxon-name-part taxon-name-part-type="genus" reg="Ceratostema">C.</tp:taxon-name-part> <tp:taxon-name-part taxon-name-part-type="species" reg="gualaquizensis">gualaquizensis</tp:taxon-name-part></tp:taxon-name></italic> M.M.Jiménez &amp; H.Garzón, <italic><tp:taxon-name><tp:taxon-name-part taxon-name-part-type="genus" reg="Ceratostema">C.</tp:taxon-name-part> <tp:taxon-name-part taxon-name-part-type="species" reg="loucianae">loucianae</tp:taxon-name-part></tp:taxon-name></italic> Cornejo, G.Tello &amp; Luteyn and <italic><tp:taxon-name><tp:taxon-name-part taxon-name-part-type="genus" reg="Ceratostema">C.</tp:taxon-name-part> <tp:taxon-name-part taxon-name-part-type="species" reg="rauhii">rauhii</tp:taxon-name-part></tp:taxon-name></italic> Luteyn; however, further data on the floral production of this new species are necessary. These species also share several morphological features, including an epiphytic, pendant growth habit; spirally arranged, subsessile, plinerved, acuminate leaves; subsessile inflorescences with minute floral bracts and bracteoles; dark-coloured corollas with lobes that are narrowly triangular to narrowly linear-triangular, acuminate and recurved; and an exserted style (<xref ref-type="bibr" rid="B18">Luteyn 1992</xref>; <xref ref-type="bibr" rid="B2">Cornejo and Luteyn 2024</xref>; <xref ref-type="bibr" rid="B3">Cornejo et al. 2024</xref>; <xref ref-type="bibr" rid="B12">Jiménez et al. 2024b</xref>; <xref ref-type="bibr" rid="B5">Doucette et al. 2025a</xref>).</p><p>Amongst these, <italic><tp:taxon-name><tp:taxon-name-part taxon-name-part-type="genus" reg="Ceratostema">Ceratostema</tp:taxon-name-part> <tp:taxon-name-part taxon-name-part-type="species" reg="limonensis">limonensis</tp:taxon-name-part></tp:taxon-name></italic> most closely resembles <italic><tp:taxon-name><tp:taxon-name-part taxon-name-part-type="genus" reg="Ceratostema">C.</tp:taxon-name-part> <tp:taxon-name-part taxon-name-part-type="species" reg="gualaquizensis">gualaquizensis</tp:taxon-name-part></tp:taxon-name></italic>, as both possess non-amplexicaul, plinerved leaves folded at the base to enclose magenta flowers. Their hypanthia are similarly obconic and subtly 5-ridged, adorned with acuminate calyx lobes. However, they differ in the characteristics set out in the diagnosis and, in addition, in that <italic><tp:taxon-name><tp:taxon-name-part taxon-name-part-type="genus" reg="Ceratostema">C.</tp:taxon-name-part> <tp:taxon-name-part taxon-name-part-type="species" reg="limonensis">limonensis</tp:taxon-name-part></tp:taxon-name></italic> has foliar veins raised adaxially, whereas in <italic><tp:taxon-name><tp:taxon-name-part taxon-name-part-type="genus" reg="Ceratostema">C.</tp:taxon-name-part> <tp:taxon-name-part taxon-name-part-type="species" reg="gualaquizensis">gualaquizensis</tp:taxon-name-part></tp:taxon-name></italic>, the veins are impressed in the proximal 4 mm. Additionally, the corolla lobes of <italic><tp:taxon-name><tp:taxon-name-part taxon-name-part-type="genus" reg="Ceratostema">C.</tp:taxon-name-part> <tp:taxon-name-part taxon-name-part-type="species" reg="limonensis">limonensis</tp:taxon-name-part></tp:taxon-name></italic> comprise approximately 50% of the total corolla length, compared to about 30% in <italic><tp:taxon-name><tp:taxon-name-part taxon-name-part-type="genus" reg="Ceratostema">C.</tp:taxon-name-part> <tp:taxon-name-part taxon-name-part-type="species" reg="gualaquizensis">gualaquizensis</tp:taxon-name-part></tp:taxon-name></italic>. <italic><tp:taxon-name><tp:taxon-name-part taxon-name-part-type="genus" reg="Ceratostema">C.</tp:taxon-name-part> <tp:taxon-name-part taxon-name-part-type="species" reg="limonensis">limonensis</tp:taxon-name-part></tp:taxon-name></italic> also shares similarities with <italic><tp:taxon-name><tp:taxon-name-part taxon-name-part-type="genus" reg="Ceratostema">C.</tp:taxon-name-part> <tp:taxon-name-part taxon-name-part-type="species" reg="alexportillae">alexportillae</tp:taxon-name-part></tp:taxon-name></italic>, lianoid branches and notably convex, lanceolate leaves folded at the base (<xref ref-type="bibr" rid="B12">Jiménez et al. 2024b</xref>; <xref ref-type="bibr" rid="B5">Doucette et al. 2025a</xref>). A comparative summary of morphological differences amongst these species is provided in Table <xref ref-type="table" rid="T1">1</xref>.</p><table-wrap id="T1" position="float" orientation="portrait"><label>Table 1.</label><caption><p>Morphological comparison of <italic><tp:taxon-name><tp:taxon-name-part taxon-name-part-type="genus" reg="Ceratostema">Ceratostema</tp:taxon-name-part> <tp:taxon-name-part taxon-name-part-type="species" reg="limonensis">limonensis</tp:taxon-name-part></tp:taxon-name></italic> and similar species. References taken from: (1) presented herein, (2) <xref ref-type="bibr" rid="B12">Jiménez et al. (2024b)</xref> and <xref ref-type="bibr" rid="B2">Cornejo and Luteyn (2024)</xref>; (3) <xref ref-type="bibr" rid="B5">Doucette et al. (2025a)</xref>; (4) <xref ref-type="bibr" rid="B12">Jiménez et al. (2024b)</xref>; (5) <xref ref-type="bibr" rid="B18">Luteyn (1992)</xref>.</p></caption><table id="TID0EYBAG" rules="all"><tbody><tr><th rowspan="1" colspan="1">Characters</th><th rowspan="1" colspan="1"><tp:taxon-name><tp:taxon-name-part taxon-name-part-type="genus" reg="Ceratostema">C.</tp:taxon-name-part> <tp:taxon-name-part taxon-name-part-type="species" reg="limonensis">limonensis</tp:taxon-name-part></tp:taxon-name> (1)</th><th rowspan="1" colspan="1"><tp:taxon-name><tp:taxon-name-part taxon-name-part-type="genus" reg="Ceratostema">C.</tp:taxon-name-part> <tp:taxon-name-part taxon-name-part-type="species" reg="gualaquizensis">gualaquizensis</tp:taxon-name-part></tp:taxon-name> (2)</th><th rowspan="1" colspan="1"><tp:taxon-name><tp:taxon-name-part taxon-name-part-type="genus" reg="Ceratostema">C.</tp:taxon-name-part> <tp:taxon-name-part taxon-name-part-type="species" reg="alexportillae">alexportillae</tp:taxon-name-part></tp:taxon-name> (3)</th><th rowspan="1" colspan="1"><tp:taxon-name><tp:taxon-name-part taxon-name-part-type="genus" reg="Ceratostema">C.</tp:taxon-name-part> <tp:taxon-name-part taxon-name-part-type="species" reg="loucianae">loucianae</tp:taxon-name-part></tp:taxon-name> (4)</th><th rowspan="1" colspan="1"><tp:taxon-name><tp:taxon-name-part taxon-name-part-type="genus" reg="Ceratostema">C.</tp:taxon-name-part> <tp:taxon-name-part taxon-name-part-type="species" reg="rauhii">rauhii</tp:taxon-name-part></tp:taxon-name> (5)</th></tr><tr><td rowspan="1" colspan="1">Indumentum on vegetative and floral parts</td><td rowspan="1" colspan="1">Pilose, pubescent on the corolla</td><td rowspan="1" colspan="1">Puberulous</td><td rowspan="1" colspan="1">Glabrous</td><td rowspan="1" colspan="1">Villose</td><td rowspan="1" colspan="1">Puberulous</td></tr><tr><td rowspan="1" colspan="1">Branches</td><td rowspan="1" colspan="1">Lianoid</td><td rowspan="1" colspan="1">Filiform</td><td rowspan="1" colspan="1">Lianoid</td><td rowspan="1" colspan="1">Long-filiform</td><td rowspan="1" colspan="1">Long-filiform</td></tr><tr><td rowspan="1" colspan="6">Leaf blades</td></tr><tr><td rowspan="1" colspan="1">Shape</td><td rowspan="1" colspan="1">Lanceolate, convex with basal margins folded</td><td rowspan="1" colspan="1">Elliptic, convex with basal margins folded</td><td rowspan="1" colspan="1">Cordate, convex with basal margins folded</td><td rowspan="1" colspan="1">Ovate, flat-canaliculate</td><td rowspan="1" colspan="1">Narrowly ovate to linear-ovate, flat</td></tr><tr><td rowspan="1" colspan="1">Length (cm)</td><td rowspan="1" colspan="1">5.5–7.8</td><td rowspan="1" colspan="1">3.9–6.0</td><td rowspan="1" colspan="1">4.8–7.2</td><td rowspan="1" colspan="1">2.5–6.0</td><td rowspan="1" colspan="1">1.5–3.5</td></tr><tr><td rowspan="1" colspan="1">Width (cm)</td><td rowspan="1" colspan="1">1.8–2.0</td><td rowspan="1" colspan="1">2.2–2.5</td><td rowspan="1" colspan="1">Ca. 0.2</td><td rowspan="1" colspan="1">1.5–3.3</td><td rowspan="1" colspan="1">0.5–0.7</td></tr><tr><td rowspan="1" colspan="1">Venation</td><td rowspan="1" colspan="1">5–7-plinerved</td><td rowspan="1" colspan="1">5–7-plinerved</td><td rowspan="1" colspan="1">Obscure</td><td rowspan="1" colspan="1">5–7-plinerved</td><td rowspan="1" colspan="1">3–5-plinerved</td></tr><tr><td rowspan="1" colspan="1">Base</td><td rowspan="1" colspan="1">Cordate to obtuse, non-amplexicaul</td><td rowspan="1" colspan="1">Obtuse, non-amplexicaul</td><td rowspan="1" colspan="1">Cordate, amplexicaul</td><td rowspan="1" colspan="1">Subcordate to truncate, non-amplexicaul</td><td rowspan="1" colspan="1">Obtuse, non-amplexicaul</td></tr><tr><td rowspan="1" colspan="6">Rachis</td></tr><tr><td rowspan="1" colspan="1">Shape</td><td rowspan="1" colspan="1">Subterete</td><td rowspan="1" colspan="1">Obconical</td><td rowspan="1" colspan="1">Obconical</td><td rowspan="1" colspan="1">Obconical</td><td rowspan="1" colspan="1">Not available</td></tr><tr><td rowspan="1" colspan="1">Length (mm)</td><td rowspan="1" colspan="1">4.8–5.1</td><td rowspan="1" colspan="1">Ca. 1.0</td><td rowspan="1" colspan="1">Ca. 3.8</td><td rowspan="1" colspan="1">Ca. 1.0</td><td rowspan="1" colspan="1">Not available</td></tr><tr><td rowspan="1" colspan="6">Pedicel</td></tr><tr><td rowspan="1" colspan="1">Shape</td><td rowspan="1" colspan="1">Subclavate</td><td rowspan="1" colspan="1">Subterete</td><td rowspan="1" colspan="1">Terete-conical</td><td rowspan="1" colspan="1">Subterete</td><td rowspan="1" colspan="1">Terete</td></tr><tr><td rowspan="1" colspan="1">Length (mm)</td><td rowspan="1" colspan="1">5.1–5.5</td><td rowspan="1" colspan="1">5.0–6.0</td><td rowspan="1" colspan="1">4.9–5.0</td><td rowspan="1" colspan="1">6.0–11.0</td><td rowspan="1" colspan="1">Ca. 2.0–3.0</td></tr><tr><td rowspan="1" colspan="6">Hypanthium</td></tr><tr><td rowspan="1" colspan="1">Shape</td><td rowspan="1" colspan="1">Obconical, obscurely 5-ridged</td><td rowspan="1" colspan="1">Obconical, obscurely 5-ridged</td><td rowspan="1" colspan="1">Broad obconical, 5-carinate</td><td rowspan="1" colspan="1">Obconical, subterete to bluntly 5-costate</td><td rowspan="1" colspan="1">Cylindrical to obconical, terete</td></tr><tr><td rowspan="1" colspan="1">Length (mm)</td><td rowspan="1" colspan="1">2.7–3.8</td><td rowspan="1" colspan="1">3.9–4.2</td><td rowspan="1" colspan="1">3.2–3.7</td><td rowspan="1" colspan="1">2.9–3.5</td><td rowspan="1" colspan="1">Ca. 2.0</td></tr><tr><td rowspan="1" colspan="6">Calyx lobes</td></tr><tr><td rowspan="1" colspan="1">Shape</td><td rowspan="1" colspan="1">Ovate–deltate</td><td rowspan="1" colspan="1">Narrowly lanceolate</td><td rowspan="1" colspan="1">Broadly deltoid</td><td rowspan="1" colspan="1">Broadly deltoid</td><td rowspan="1" colspan="1">Narrowly triangular</td></tr><tr><td rowspan="1" colspan="1">Length (mm)</td><td rowspan="1" colspan="1">1.4–1.8</td><td rowspan="1" colspan="1">3.4–4.7</td><td rowspan="1" colspan="1">Ca. 1.0</td><td rowspan="1" colspan="1">0.7–0.8</td><td rowspan="1" colspan="1">3.5–4.5</td></tr><tr><td rowspan="1" colspan="1">Apex</td><td rowspan="1" colspan="1">Shortly-acuminate</td><td rowspan="1" colspan="1">Acuminate</td><td rowspan="1" colspan="1">Apiculate</td><td rowspan="1" colspan="1">Apiculate</td><td rowspan="1" colspan="1">Long-acuminate</td></tr><tr><td rowspan="1" colspan="1">Sinuses</td><td rowspan="1" colspan="1">Acute</td><td rowspan="1" colspan="1">Acute</td><td rowspan="1" colspan="1">Obtuse</td><td rowspan="1" colspan="1">Rounded</td><td rowspan="1" colspan="1">Acute</td></tr><tr><td rowspan="1" colspan="6">Corolla</td></tr><tr><td rowspan="1" colspan="1">Colour</td><td rowspan="1" colspan="1">Magenta, paler at the angles</td><td rowspan="1" colspan="1">Magenta</td><td rowspan="1" colspan="1">Red-purple</td><td rowspan="1" colspan="1">Red and black</td><td rowspan="1" colspan="1">Bright red</td></tr><tr><td rowspan="1" colspan="1">Shape</td><td rowspan="1" colspan="1">Tubular, bluntly 5-angled</td><td rowspan="1" colspan="1">Tubular, obscurely to bluntly 5-angled</td><td rowspan="1" colspan="1">Tubular, pentagonal</td><td rowspan="1" colspan="1">Cylindrical-urceolate to tubular, bluntly 5-angled</td><td rowspan="1" colspan="1">Tubular, bluntly 5-angled</td></tr><tr><td rowspan="1" colspan="1">Length (mm)</td><td rowspan="1" colspan="1">Ca. 29.0</td><td rowspan="1" colspan="1">45.0–47.0</td><td rowspan="1" colspan="1">Ca. 29.0</td><td rowspan="1" colspan="1">18.0–28.0</td><td rowspan="1" colspan="1">28.0–30.0</td></tr><tr><td rowspan="1" colspan="6">Corolla lobes</td></tr><tr><td rowspan="1" colspan="1">Colour</td><td rowspan="1" colspan="1">Magenta</td><td rowspan="1" colspan="1">Magenta and black</td><td rowspan="1" colspan="1">Purple-black</td><td rowspan="1" colspan="1">Black</td><td rowspan="1" colspan="1">Bright red</td></tr><tr><td rowspan="1" colspan="1">Shape</td><td rowspan="1" colspan="1">Narrowly linear-triangular</td><td rowspan="1" colspan="1">Narrowly triangular</td><td rowspan="1" colspan="1">Narrowly triangular</td><td rowspan="1" colspan="1">Narrowly linear-triangular</td><td rowspan="1" colspan="1">Narrowly triangular</td></tr><tr><td rowspan="1" colspan="1">Length (mm)</td><td rowspan="1" colspan="1">14.0–15.7</td><td rowspan="1" colspan="1">12.1–17.0</td><td rowspan="1" colspan="1">Ca. 12.5</td><td rowspan="1" colspan="1">11.5–17.8</td><td rowspan="1" colspan="1">3.5–4.5</td></tr><tr><td rowspan="1" colspan="1">Apex</td><td rowspan="1" colspan="1">Acuminate</td><td rowspan="1" colspan="1">Acuminate</td><td rowspan="1" colspan="1">Acute</td><td rowspan="1" colspan="1">Acuminate</td><td rowspan="1" colspan="1">Long-acuminate</td></tr><tr><td rowspan="1" colspan="6">Stamens</td></tr><tr><td rowspan="1" colspan="1">Length (cm)</td><td rowspan="1" colspan="1">3.1–3.3</td><td rowspan="1" colspan="1">4.4–4.6</td><td rowspan="1" colspan="1">2.3–2.4</td><td rowspan="1" colspan="1">2.6–3.1</td><td rowspan="1" colspan="1">Ca. 2.8</td></tr><tr><td rowspan="1" colspan="1">Filaments texture</td><td rowspan="1" colspan="1">Pilose</td><td rowspan="1" colspan="1">Glabrous</td><td rowspan="1" colspan="1">Sparsely pubescent</td><td rowspan="1" colspan="1">Glabrous</td><td rowspan="1" colspan="1">Glabrous</td></tr><tr><td rowspan="1" colspan="1">Thecae length (mm)</td><td rowspan="1" colspan="1">6.2–6.8</td><td rowspan="1" colspan="1">Ca. 5.1 mm</td><td rowspan="1" colspan="1">3.8–4.2</td><td rowspan="1" colspan="1">6.0–10.0</td><td rowspan="1" colspan="1">Ca. 4.0</td></tr><tr><td rowspan="1" colspan="1">Tubules shape</td><td rowspan="1" colspan="1">Straight</td><td rowspan="1" colspan="1">Straight</td><td rowspan="1" colspan="1">Sinuous</td><td rowspan="1" colspan="1">Straight</td><td rowspan="1" colspan="1">Straight</td></tr><tr><td rowspan="1" colspan="1">Tubules length (cm)</td><td rowspan="1" colspan="1">1.8–2.2</td><td rowspan="1" colspan="1">3.4–3.5</td><td rowspan="1" colspan="1">Ca. 1.6</td><td rowspan="1" colspan="1">1.2–1.5</td><td rowspan="1" colspan="1">Ca. 1.8</td></tr><tr><td rowspan="1" colspan="6">Style</td></tr><tr><td rowspan="1" colspan="1">Length (cm)</td><td rowspan="1" colspan="1">2.9–3.4</td><td rowspan="1" colspan="1">4.8–5.1</td><td rowspan="1" colspan="1">Ca. 3.0</td><td rowspan="1" colspan="1">3.3–3.4</td><td rowspan="1" colspan="1">2.8–3.0</td></tr><tr><td rowspan="1" colspan="1">Texture</td><td rowspan="1" colspan="1">Sparsely pilose</td><td rowspan="1" colspan="1">Glabrous</td><td rowspan="1" colspan="1">Glabrous</td><td rowspan="1" colspan="1">Glabrous</td><td rowspan="1" colspan="1">Glabrous</td></tr></tbody></table></table-wrap></tp:treatment-sec><ref-list><ref id="B21"><mixed-citation xmlns:xlink="http://www.w3.org/1999/xlink" xlink:type="simple">Ministerio del Ambiente del Ecuador (<year>2013</year>) Sistema de Clasificación de los Ecosistemas del Ecuador Continental. Subsecretaría de Patrimonio Natural, Quito, Ecuador, 1–300.</mixed-citation></ref><ref id="B9"><mixed-citation xmlns:xlink="http://www.w3.org/1999/xlink" xlink:type="simple">IUCN (<year>2024</year>) Guidelines for using the IUCN Red List Categories and Criteria. Version 16. Prepared by the Standards and Petitions Subcommittee.</mixed-citation></ref><ref id="B18"><mixed-citation xmlns:xlink="http://www.w3.org/1999/xlink" xlink:type="simple"><person-group><name name-style="western"><surname>Luteyn</surname><given-names>JL</given-names></name></person-group> (<year>1992</year>) <article-title>A new <italic><tp:taxon-name><tp:taxon-name-part taxon-name-part-type="genus">Ceratostema</tp:taxon-name-part></tp:taxon-name></italic> (<tp:taxon-name><tp:taxon-name-part taxon-name-part-type="family">Ericaceae</tp:taxon-name-part></tp:taxon-name>: <tp:taxon-name><tp:taxon-name-part taxon-name-part-type="tribe">Vaccinieae</tp:taxon-name-part></tp:taxon-name>) from northern Peru.</article-title><source>Bulletin of the Torrey Botanical Club</source><volume>119</volume>(<issue>3</issue>): <fpage>314</fpage>–<lpage>315</lpage>. <ext-link xlink:href="10.2307/2996763" ext-link-type="doi" xlink:type="simple">https://doi.org/10.2307/2996763</ext-link></mixed-citation></ref><ref id="B2"><mixed-citation xmlns:xlink="http://www.w3.org/1999/xlink" xlink:type="simple"><person-group><name name-style="western"><surname>Cornejo</surname><given-names>X</given-names></name><name name-style="western"><surname>Luteyn</surname><given-names>JL</given-names></name></person-group> (<year>2024</year>) <article-title>Three new epiphytic species and a new variety in <italic><tp:taxon-name><tp:taxon-name-part taxon-name-part-type="genus">Ceratostema</tp:taxon-name-part></tp:taxon-name></italic> (<tp:taxon-name><tp:taxon-name-part taxon-name-part-type="family">Ericaceae</tp:taxon-name-part></tp:taxon-name>: <tp:taxon-name><tp:taxon-name-part taxon-name-part-type="tribe">Vaccinieae</tp:taxon-name-part></tp:taxon-name>) from Southeastern Ecuador.</article-title><source>Journal of the Botanical Research Institute of Texas</source><volume>18</volume>(<issue>2</issue>): <fpage>321</fpage>–<lpage>332</lpage>. <ext-link xlink:href="10.17348/jbrit.v18.i2.1369" ext-link-type="doi" xlink:type="simple">https://doi.org/10.17348/jbrit.v18.i2.1369</ext-link></mixed-citation></ref><ref id="B3"><mixed-citation xmlns:xlink="http://www.w3.org/1999/xlink" xlink:type="simple"><person-group><name name-style="western"><surname>Cornejo</surname><given-names>X</given-names></name><name name-style="western"><surname>Tello-Hidalgo</surname><given-names>G</given-names></name><name name-style="western"><surname>Luteyn</surname><given-names>JL</given-names></name></person-group> (<year>2024</year>) <article-title><italic><tp:taxon-name><tp:taxon-name-part taxon-name-part-type="genus">Ceratostema</tp:taxon-name-part> <tp:taxon-name-part taxon-name-part-type="species">loucianae</tp:taxon-name-part></tp:taxon-name></italic> and <italic><tp:taxon-name><tp:taxon-name-part taxon-name-part-type="genus">Disterigma</tp:taxon-name-part> <tp:taxon-name-part taxon-name-part-type="species">chriscanadayi</tp:taxon-name-part></tp:taxon-name></italic> (<tp:taxon-name><tp:taxon-name-part taxon-name-part-type="family">Ericaceae</tp:taxon-name-part></tp:taxon-name>: <tp:taxon-name><tp:taxon-name-part taxon-name-part-type="tribe">Vaccinieae</tp:taxon-name-part></tp:taxon-name>)—new epiphytic species from eastern Ecuador.</article-title><source>Journal of the Botanical Research Institute of Texas</source><volume>18</volume>(<issue>1</issue>): <fpage>87</fpage>–<lpage>93</lpage>. <ext-link xlink:href="10.17348/jbrit.v18.i1.1340" ext-link-type="doi" xlink:type="simple">https://doi.org/10.17348/jbrit.v18.i1.1340</ext-link></mixed-citation></ref><ref id="B12"><mixed-citation xmlns:xlink="http://www.w3.org/1999/xlink" xlink:type="simple"><person-group><name name-style="western"><surname>Jiménez</surname><given-names>MM</given-names></name><name name-style="western"><surname>Iturralde</surname><given-names>GA</given-names></name><name name-style="western"><surname>Kuethe</surname><given-names>JR</given-names></name><name name-style="western"><surname>González-Lapo</surname><given-names>N</given-names></name><name name-style="western"><surname>Baquero</surname><given-names>LE</given-names></name><name name-style="western"><surname>Vélez-Abarca</surname><given-names>L</given-names></name><name name-style="western"><surname>Garzón-Suárez</surname><given-names>HX</given-names></name></person-group> (<year>2024b</year>) <italic><tp:taxon-name><tp:taxon-name-part taxon-name-part-type="genus">Ceratostema</tp:taxon-name-part> <tp:taxon-name-part taxon-name-part-type="species">gualaquizensis</tp:taxon-name-part></tp:taxon-name></italic> (<tp:taxon-name><tp:taxon-name-part taxon-name-part-type="family">Ericaceae</tp:taxon-name-part></tp:taxon-name>: <tp:taxon-name><tp:taxon-name-part taxon-name-part-type="tribe">Vaccinieae</tp:taxon-name-part></tp:taxon-name>), a new species from Ecuador known from previously misidentified specimens and new insights on <italic><tp:taxon-name><tp:taxon-name-part taxon-name-part-type="genus">Ceratostema</tp:taxon-name-part> <tp:taxon-name-part taxon-name-part-type="species">loucianae.</tp:taxon-name-part></tp:taxon-name></italic> Phytotaxa 671(2): 113–127. <ext-link xlink:href="10.11646/phytotaxa.671.2.1" ext-link-type="doi" xlink:type="simple">https://doi.org/10.11646/phytotaxa.671.2.1</ext-link></mixed-citation></ref><ref id="B5"><mixed-citation xmlns:xlink="http://www.w3.org/1999/xlink" xlink:type="simple"><person-group><name name-style="western"><surname>Doucette</surname><given-names>A</given-names></name><name name-style="western"><surname>Medina</surname><given-names>H</given-names></name><name name-style="western"><surname>Portilla</surname><given-names>J</given-names></name></person-group> (<year>2025a</year>) <article-title><italic><tp:taxon-name><tp:taxon-name-part taxon-name-part-type="genus">Ceratostema</tp:taxon-name-part> <tp:taxon-name-part taxon-name-part-type="species">alexportillae</tp:taxon-name-part></tp:taxon-name></italic> (<tp:taxon-name><tp:taxon-name-part taxon-name-part-type="family">Ericaceae</tp:taxon-name-part></tp:taxon-name>: <tp:taxon-name><tp:taxon-name-part taxon-name-part-type="tribe">Vaccinieae</tp:taxon-name-part></tp:taxon-name>), a new epiphytic shrub from the Andean cloud forests of Ecuador.</article-title><source>Andreettana</source><volume>1</volume>(<issue>2</issue>): <fpage>11</fpage>–<lpage>13</lpage>. <ext-link xlink:href="https://faaec.org/andreettana/andreettana-tropical-andes-biodiversity-and-conservation-vol-1-2/" ext-link-type="uri" xlink:type="simple">https://faaec.org/andreettana/andreettana-tropical-andes-biodiversity-and-conservation-vol-1-2/</ext-link></mixed-citation></ref></ref-list></tp:taxon-treatment>
